# Supplementary material for: Glycomacropeptide as an Efficient Agent to Fight Pathophysiological Mechanisms of Metabolic Syndrome
Source: Nutrients. 2024 Mar 17;16(6):871. doi: 10.3390/nu16060871 (PMC10974946; doi:10.3390/nu16060871)
Supplement: Supplementary file 1 [file nutrients-16-00871-s001.zip]

Archive with 3 entries (3 files):
- Supplemental_tables S1-S2 & S6.pdf
- Supplemental_tables_S3-S4-S5.xlsx
- Supplementary data (Figures S1-S5).pdf
