# Supplementary material for: Glycomacropeptide as an Efficient Agent to Fight Pathophysiological Mechanisms of Metabolic Syndrome
Source: Nutrients. 2024 Mar 17;16(6):871. doi: 10.3390/nu16060871 (PMC10974946; doi:10.3390/nu16060871)
Supplement: Supplementary file 1 [file nutrients-16-00871-s001.zip › Supplemental_tables_S3-S4-S5.xlsx]

## Sheet: supplemental_table_S3
Supplemental Table 3: PERMANOVA results from various mouse groupings
Comparison	Figure Reference	Model Term	Values	Degrees of Freedom	Sum of Squares	R2	F statistic	p value
All Groups: Stool T 0	Figure 12A	Group	Chow/GMP/Bipro	2	0.0483382	0.102168	1.23275	0.253
All Groups: Stool T 0	Figure 12A	Sequencing Library	AS16S.189/AS16S.190/AS16S.196/Merged	3	0.0718807	0.151928	1.2221	0.256
All Groups: Stool T 0	Figure 12A	Residual	NA	18	0.352905	0.745904	NA	NA
Bipro vs GMP: Stool T 0	Figure 12B	Group	GMP/Bipro	1	0.0095912	0.0314659	0.458143	0.84
Bipro vs GMP: Stool T 0	Figure 12B	Sequencing Library	AS16S.189/AS16S.190/AS16S.196/Merged	3	0.0649373	0.21304	1.03395	0.399
Bipro vs GMP: Stool T 0	Figure 12B	Residual	NA	11	0.230285	0.755494	NA	NA
Bipro vs GMP: Stool T 6	Figure 12B	Group	GMP/Bipro	1	0.0351764	0.0732115	0.948845	0.393
Bipro vs GMP: Stool T 6	Figure 12B	Sequencing Library	AS16S.189/AS16S.190/AS16S.196/Merged	2	0.0374986	0.0780446	0.505742	0.928
Bipro vs GMP: Stool T 6	Figure 12B	Residual	NA	11	0.407801	0.848744	NA	NA
Bipro vs GMP: Stool T 9	Figure 12B	Group	GMP/Bipro	1	0.048743	0.0956368	1.46168	0.13
Bipro vs GMP: Stool T 9	Figure 12B	Sequencing Library	AS16S.189/AS16S.190/AS16S.196/Merged	3	0.0941037	0.184638	0.940642	0.488
Bipro vs GMP: Stool T 9	Figure 12B	Residual	NA	11	0.366821	0.719726	NA	NA
Bipro vs GMP: Stool T 11	Figure 12B	Group	GMP/Bipro	1	0.0350443	0.0675678	0.917524	0.408
Bipro vs GMP: Stool T 11	Figure 12B	Sequencing Library	AS16S.189/AS16S.190/AS16S.196/Merged	3	0.0634706	0.122376	0.553926	0.914
Bipro vs GMP: Stool T 11	Figure 12B	Residual	NA	11	0.420139	0.810056	NA	NA
Bipro vs GMP: Cecum	Figure S4D	Group	GMP/Bipro	1	0.0253336	0.0538991	0.80963	0.555
Bipro vs GMP: Cecum	Figure S4D	Sequencing Library	AS16S.189/AS16S.190/AS16S.196/Merged	2	0.069201	0.14723	1.10579	0.331
Bipro vs GMP: Cecum	Figure S4D	Residual	NA	12	0.375485	0.798871	NA	NA

## Sheet: supplemental_table_S4
Supplemental Table 4: Differentially abundant taxa based on single timepoint
Comparison	DESeq2 Log2FC	DESeq2 adj p	metagenomeSeq Log2FC	metagenomeSeq adj p	ASV ID	Kingdom	Phylum	Class	Order	Family	Genus	Species	ASV Sequence
GMP vs Bipro at cecum	6.15029	0.0286637	5.00761	0.0390556	ASV0293	Bacteria	Firmicutes	Clostridia	Clostridiales	Lachnospiraceae	NA	NA	GGACCCGCACAAGCGGTGGAGCATGTGGTTTAATTCGAAGCAACGCGAAGAACCTTACCAGGCCTTGACATCCCCCTGGATGGCCCGTAACGGGGCCAGCTTCAGGCAGGGGAGACAGGTGGTG
GMP vs Bipro using T11 stool	2.94023	0.0169944	2.99963	0.00248969	ASV0035	Bacteria	Firmicutes	Clostridia	Clostridiales	Lachnospiraceae	NA	NA	GGACCCGCACAAGCGGTGGAGCATGTGGTTTAATTCGAAGCAACGCGAAGAACCTTACCAGGTCTTGACATCCGGGTGACCGGGACGTAACGGTCCCTTCTCTTCGGAGCACCCGAGACAGGTGGTG
GMP vs Bipro using T11 stool	-5.76798	0.000314731	-4.10348	1.84674e-05	ASV0037	Bacteria	Firmicutes	Clostridia	Clostridiales	Lachnospiraceae	GCA-900066755	NA	GGACCCGCACAAGCGGTGGAGCATGTGGTTTAATTCGAAGCAACGCGAAGAACCTTACCTGCTCTTGACATCTGGATGACCGGTGAGTAATGTCACCTTTCCTTCGGGACATCCAAGACAGGTGGTG
GMP vs Bipro using T11 stool	-10.5183	0.00574114	-9.85449	3.11213e-05	ASV0044	Bacteria	Firmicutes	Clostridia	Clostridiales	NA	NA	NA	GGACCCGCACAAGCGGTGGAGCATGTGGTTTAATTCGAAGCAACGCGAAGAACCTTACCAGGCCTTGACATCCCCCCGGATATCCCGTAACGGGGGTAGCCCTCCGGGGCGGGGGAGACAGGTGGTG
GMP vs Bipro using T11 stool	5.64264	0.00574114	3.40853	0.00866251	ASV0129	Bacteria	Firmicutes	Clostridia	NA	NA	NA	NA	GGACCCGCACAAGCGGTGGAGCATGTGGTTTAATTCGAAGCAACGCGAAGAACCTTACCAGGCCTTGACATCCCCCTGGATGGCCCGCAACGGGGCCAGCCCTTCTGGGGCAGGGGAGACAGGTGGTG
GMP vs Bipro using T11 stool	4.652	0.0475269	3.12658	0.00889384	ASV0169	Bacteria	Firmicutes	Clostridia	Clostridiales	Lachnospiraceae	NA	NA	GGACCCGCACAAGCGGTGGAGCATGTGGTTTAATTCGAAGCAACGCGAAGAACCTTACCCGGCCTTGACATCCTCCTGGATGTCCGGTAATGCGGACAGACCTTCGGGGCAGGAGAGACAGGTGGTG
GMP vs Bipro using T11 stool	-5.33362	0.00619227	-2.98871	0.0143858	ASV0245	Bacteria	Tenericutes	Mollicutes	Mollicutes_RF39	NA	NA	NA	GCACCCGCACAAGCGGTGGAGCATGCTGTTTAATTCGAAGATACGCGAAGAACCTTACCTGGGCTTGACATCCCGATGACCGTTCTAGAAATAGGATTTTCCCTTCGGGGACATCGGTGACAGGTGGTG
GMP vs Bipro using T11 stool	-4.58413	0.00218156	-3.17576	0.00286772	ASV0536	Bacteria	Firmicutes	Clostridia	Clostridiales	Lachnospiraceae	NA	NA	GGACCCGCACAAGCGGTGGAGCATGTGGTTTAATTCGAAGCAACGCGAAGAACCTTACCAAGTCTTGACATCTGGATGACGGGGAAGTAATGTTCCCTTCTCTTCGGAGCATCCAAGACAGGTGGTG
GMP vs Bipro using T11 stool	-11.1997	0.0154789	-5.77781	0.0241279	ASV0733	Bacteria	Tenericutes	Mollicutes	Mollicutes_RF39	NA	NA	NA	GCACCCGCACAAGCGGTGGAGCATGCCGTTTAATTCGAAAATACGCGAAAAACCTTACCTAGACTTGACATCCCTGGCAAAGCTCTGGAAACAGAGTGGAGGTTATCCGGGTGACAGGTGGTG
GMP vs Bipro using T11 stool	-5.53061	0.00450384	-4.21267	0.00279524	ASV0847	Bacteria	Tenericutes	Mollicutes	NA	NA	NA	NA	GGACCCGCACAAGCGGTGGAGCATGTGGTTTAATTCGAAGCAACGCGAAGAACCTTACCTAGACTTGACATCCCTGGCAAAGCTCTGGAAACAGAGTGGAGGTTATCCGGGTGACAGGTGGTG

## Sheet: supplemental_table_S5
Supplemental Table 5: Differentially abundant taxa over time
Interval ID	Enriched Group	Interval Start	Interval End	Length	Total Area	Mean Area per unit interval	p value	adjusted P value	ASV ID	Kingdom	Phylum	Class	Order	Family	Genus	Species	ASV Sequence
ASV0847 interval:1	Bipro	4	11	7	-14.3494	-2.04992	0.000999001	0.0114172	ASV0847	Bacteria	Tenericutes	Mollicutes	NA	NA	NA	NA	GGACCCGCACAAGCGGTGGAGCATGTGGTTTAATTCGAAGCAACGCGAAGAACCTTACCTAGACTTGACATCCCTGGCAAAGCTCTGGAAACAGAGTGGAGGTTATCCGGGTGACAGGTGGTG
ASV0037 interval:1	Bipro	5	11	6	-16.5859	-2.76431	0.017982	0.0338485	ASV0037	Bacteria	Firmicutes	Clostridia	Clostridiales	Lachnospiraceae	GCA-900066755	NA	GGACCCGCACAAGCGGTGGAGCATGTGGTTTAATTCGAAGCAACGCGAAGAACCTTACCTGCTCTTGACATCTGGATGACCGGTGAGTAATGTCACCTTTCCTTCGGGACATCCAAGACAGGTGGTG
ASV0050 interval:1	Bipro	5	11	6	-7.5282	-1.2547	0.003996	0.01728	ASV0050	Bacteria	Firmicutes	Bacilli	Lactobacillales	Enterococcaceae	NA	NA	GGGCCCGCACAAGCGGTGGAGCATGTGGTTTAATTCGAAGCAACGCGAAGAACCTTACCAGGTCTTGACATCCTTTGACCACTCTAGAGATAGAGCTTTCCCTTCGGGGACAAAGTGACAGGTGGTG
ASV0097 interval:1	GMP	5	11	6	18.4465	3.07442	0.00899101	0.02664	ASV0097	Bacteria	Firmicutes	Clostridia	Clostridiales	Ruminococcaceae	NA	NA	GGGCCCGCACAAGCAGTGGATTATGTGGTTTAATTCGAAGCAACGCGAAGAACCTTACCAGGTCTTGACATCCAACTAACGAGATAGAGATATGTTAGGTGCCTTCGGGGAAAGTTGAGACAGGTGGTG
ASV0169 interval:1	GMP	5	11	6	14.0165	2.33608	0.025974	0.03996	ASV0169	Bacteria	Firmicutes	Clostridia	Clostridiales	Lachnospiraceae	NA	NA	GGACCCGCACAAGCGGTGGAGCATGTGGTTTAATTCGAAGCAACGCGAAGAACCTTACCCGGCCTTGACATCCTCCTGGATGTCCGGTAATGCGGACAGACCTTCGGGGCAGGAGAGACAGGTGGTG
ASV0268 interval:1	Bipro	5	11	6	-18.8482	-3.14137	0.001998	0.0145309	ASV0268	Bacteria	Firmicutes	Clostridia	Clostridiales	Lachnospiraceae	Anaerocolumna	NA	GGACCCGCACAAGCGGTGGAGCATGTGGTTTAATTCGAAGCAACGCGAAGAACCTTACCAGGTCTTGACATCCCTCTGACCGGTCCGTAACGGGACCTTTCCTTCGGGACAGAGGAGACAGGTGGTG
ASV0386 interval:1	GMP	5	11	6	13.211	2.20184	0.037962	0.0470847	ASV0386	Bacteria	Firmicutes	Clostridia	Clostridiales	Lachnospiraceae	NA	NA	GGACCCGCACAAGCGGTGGAGCATGTGGTTTAATTCGAAGCAACGCGAAGAACCTTACCAAGTCTTGACATCCCGATGAATAGTAGGGAAATCTATTCGCCCTTCGGGGCATCGGAGACAGGTGGTG
ASV0536 interval:1	Bipro	5	11	6	-10.4294	-1.73823	0.002997	0.015984	ASV0536	Bacteria	Firmicutes	Clostridia	Clostridiales	Lachnospiraceae	NA	NA	GGACCCGCACAAGCGGTGGAGCATGTGGTTTAATTCGAAGCAACGCGAAGAACCTTACCAAGTCTTGACATCTGGATGACGGGGAAGTAATGTTCCCTTCTCTTCGGAGCATCCAAGACAGGTGGTG
ASV0110 interval:1	GMP	6	11	5	17.6234	3.52469	0.032967	0.0432355	ASV0110	Bacteria	Firmicutes	Clostridia	Clostridiales	Lachnospiraceae	NA	NA	GGACCCGCACAAGCGGTGGAGCATGTGGTTTAATTCGAAGCAACGCGAAGAACCTTACCAGGCCTTGACATCCTGCTGGCGCATAGTGTAATGCTGTGTTCCCTTCGGGGCAGCAGAGACAGGTGGTG
ASV0131 interval:1	Bipro	6	11	5	-12.565	-2.513	0.028971	0.0416974	ASV0131	Bacteria	Firmicutes	Clostridia	Clostridiales	Lachnospiraceae	NA	NA	GGACCCGCACAAGCGGTGGAGCATGTGGTTTAATTCGAAGCAACGCGAAGAACCTTACCAGGCCTTGACATCCTGCTGAATACATGGTAATGCATGTAGTCTTTCGAGACAGCAGAGACAGGTGGTG
ASV0271 interval:1	Bipro	6	11	5	-10.7271	-2.14543	0.00899101	0.02664	ASV0271	Bacteria	Firmicutes	NA	NA	NA	NA	NA	GGGCCCGCACAAGCAGTGGAGTATGTGGTTTAATTCGACGCAACGCGAAGAACCTTACCAGGCCTTGACATCGTCTGACAATCCTGGAGACAGGACTTCCCTTCGGGGCAGACAGACAGGTGGTG
ASV0455 interval:1	Bipro	6	11	5	-8.30109	-1.66022	0.030969	0.0419919	ASV0455	Bacteria	Firmicutes	Clostridia	Clostridiales	Lachnospiraceae	NA	NA	GGACCCGCACAAGCGGTGGAGCATGTGGTTTAATTCGAAGCAACGCGAAGAACCTTACCAAATCTTGACATCCCTCTGACCAGCCCGTAATGGGGCTTTCCCTTCGGGGCAGAGGAGACAGGTGGTG
ASV0460 interval:1	GMP	6	11	5	7.44978	1.48996	0.023976	0.0395481	ASV0460	Bacteria	Firmicutes	Clostridia	Clostridiales	Ruminococcaceae	NA	NA	GGGCCCGCACAAGCGGTGGAGTATGTGGTTTAATTCGAAGCAACGCGAAGAACCTTACCAGGGCTTGACATCCCGGTGACCGCTCTAGAGATAGAGCTTTCTCTTCGGAGACACTGGTGACAGGTGGTG
ASV0693 interval:1	Bipro	6	11	5	-7.91954	-1.58391	0.022977	0.0386981	ASV0693	Bacteria	NA	NA	NA	NA	NA	NA	GGACCCGCACAAGCGGTGGAGCATGTGGTTTAATTCGAAGCAACGCGAAGAACCTTACCTGGCCTTGACATCCCTACGGATGTATGGTAATGCATACAGCCCTTCGGGGCGGAGGAGACAGGTGTG
ASV0711 interval:1	Bipro	6	11	5	-7.96208	-1.59242	0.020979	0.0364853	ASV0711	Bacteria	Firmicutes	Clostridia	Clostridiales	Ruminococcaceae	Ruminiclostridium_9	NA	GGGCCCGCACAAGCGGTGGAGTATGTGGTTTAATTCGAAGCAACGCGAAGAACCTTACCAGGGCTTGACATCCCGGTGACCGCTGTAGAGATACAGTTTTCCCTTTGGGGACACCGGTGACAGGTGGTG
ASV1041 interval:1	GMP	6	11	5	5.69795	1.13959	0.000999001	0.0114172	ASV1041	Bacteria	Firmicutes	Clostridia	Clostridiales	Ruminococcaceae	Ruminiclostridium_9	NA	GGGCCCGCACAAGCGGTGGAGTATGTGGTTTAATTCGAAGCAACGCGAAGAACCTTACCAGGGCTTGACATCCCGGTGACCGGCATAGAGATATGCCTTTCTCTTCGGAGACACCGGTGACAGGTGGTG
ASV1239 interval:1	Bipro	6	11	5	-6.68597	-1.33719	0.00899101	0.02664	ASV1239	Bacteria	Tenericutes	Mollicutes	Mollicutes_RF39	NA	NA	NA	GGACCCGCACAAGCGGTGGAGCATGTGGTTTAATTCGAAAATACGCGAAGAACCTTACCTAGACTTGACATCCCTGGCAAAGCTCTGGAAACAGAGTGGAGGTTATCCGGGTGACAGGTGGTG
ASV1330 interval:1	Bipro	6	11	5	-6.97234	-1.39447	0.003996	0.01728	ASV1330	Bacteria	Firmicutes	Clostridia	Clostridiales	Lachnospiraceae	NA	NA	GGACCCGCACAAGCGGTGGAGCATGTGGTTTAATTCGAAGCAACGCGAAGAACCTTACCAGGCCTTGACATCCTGCTGAATACATGGTAATGCATGTAGTCTTTCGAGACAGCAGAGACAGGTGTG
ASV1505 interval:1	GMP	6	11	5	6.46619	1.29324	0.003996	0.01728	ASV1505	Bacteria	Firmicutes	Clostridia	Clostridiales	Lachnospiraceae	NA	NA	GGACCCGCACAAGCGGTGGAGCATGTGGTTTAATTCGAAGCAACGCGAAGAACCTTACCAGGCCTTGACATCCTGCTGGCGCATAGTGTAATGCTGTGTTCCCTTCGGGGCAGCAGAGACAGGTGTG
ASV0052 interval:1	GMP	7	11	4	5.88811	1.47203	0.01998	0.03552	ASV0052	Bacteria	Firmicutes	Clostridia	Clostridiales	Lachnospiraceae	Lachnoclostridium	NA	GGACCCGCACAAGCGGTGGAGCATGTGGTTTAATTCGAAGCAACGCGAAGAACCTTACCTGATCTTGACATCCCGGTGACCGGGACTTAACCGTCCCTTCTCTTCGGAGCACTGGAGACAGGTGGTG
ASV0329 interval:1	GMP	7	11	4	9.6305	2.40763	0.030969	0.0419919	ASV0329	Bacteria	Firmicutes	Clostridia	Clostridiales	Lachnospiraceae	NA	NA	GGACCCGCACAAGCGGTGGAGCATGTGGTTTAATTCGAAGCAACGCGAAGAACCTTACCAAGTCTTGACATCCCGATGAATAGCAGGGAAATCTGTTAGCCTTTCGGGGCATCGGAGACAGGTGGTG
ASV0334 interval:1	Bipro	7	11	4	-9.53181	-2.38295	0.003996	0.01728	ASV0334	Bacteria	Tenericutes	Mollicutes	Mollicutes_RF39	NA	NA	NA	GCACCCGCACAAGCGGTGGAGCATGCTGTTTAATTCGAAAATACGCGAAGAACCTTACCTAGACTTGACATCCCTGGCAAAGCTCTGGAAACAGAGTGGAGGTTATCCGGGTGACAGGTGGTG
ASV0369 interval:1	GMP	7	11	4	8.68368	2.17092	0.02997	0.0416974	ASV0369	Bacteria	Firmicutes	Clostridia	Clostridiales	Lachnospiraceae	NA	NA	GGACCCGCACAAGCGGTGGAGCATGTGGTTTAATTCGAAGCAACGCGAAGAACCTTACCAAGTCTTGACATCCCGATGAATAGTAGGGAAATCTATTAGCCTTTCGGGGCATCGGAGACAGGTGGTG
ASV0442 interval:1	Bipro	7	11	4	-8.06696	-2.01674	0.025974	0.03996	ASV0442	Bacteria	Firmicutes	Clostridia	Clostridiales	Lachnospiraceae	ASF356	NA	GGGTCCGCACAAGCGGTGGAGCATGTGGTTTAATTCGAAGCAACGCGAAGAACCTTACCAAGGCTTGACATACCGATGTTAGATGTAGAGATACAACATTCCTTCGGGACATTGGATACAGGTGGTG
ASV0645 interval:1	Bipro	7	11	4	-7.26521	-1.8163	0.024975	0.03996	ASV0645	Bacteria	Firmicutes	Clostridia	Clostridiales	Lachnospiraceae	ASF356	NA	GGGCCCGCACAAGCGGTGGAGCATGTGGTTTAATTCGAAGCAACGCGAAGAACCTTACCAAGGCTTGACATACCGATGCTAGATGTAGAGATACAACATTCCTTCGGGACATCGGATACAGGTGGTG
ASV0854 interval:1	GMP	7	11	4	7.81431	1.95358	0.00999001	0.0270916	ASV0854	Bacteria	Firmicutes	Clostridia	Clostridiales	Ruminococcaceae	NA	NA	GGACCCGCACAAGCGGTGGAGCATGTGGTTTAATTCGAAGCAACGCGAAGAACCTTACCAGGTCTTGACATCCAACTAACGAGATAGAGATATGTTAGGTGCCTTCGGGGAAAGTTGAGACAGGTGGTG
ASV0908 interval:1	Bipro	7	11	4	-5.47323	-1.36831	0.00699301	0.023806	ASV0908	Bacteria	Firmicutes	Clostridia	Clostridiales	Ruminococcaceae	NA	NA	GGACCCGCACAAGCGGTGGAGCATGTGGTTTAATTCGAAGCAACGCGAAGAACCTTACCAGGGCTTGACATCCTGCTAACGAACCAGAGATGGATTAGGTGCCTTCGGGGAAAGCAGAGACAGGTGGTG
ASV1552 interval:1	GMP	7	11	4	4.66348	1.16587	0.025974	0.03996	ASV1552	Bacteria	Firmicutes	Clostridia	Clostridiales	NA	NA	NA	GGACCCGCACAAGCGGTGGAGCATGTGGTTTAATTCGAAGCAACGCGAAGAACCTTACCAGGTCTTGACATCCGGGTGACCGGGACGTAACGGTCCCTTCTCTTCGGAGCACCCGAGACAGGTGTG
ASV0143 interval:1	Bipro	8	11	3	-8.08561	-2.6952	0.02997	0.0416974	ASV0143	Bacteria	Firmicutes	Clostridia	Clostridiales	Lachnospiraceae	NA	NA	GGACCCGCACAAGCGGTGGAGCATGTGGTTTAATTCGAAGCAACGCGAAGAACCTTACCAGGTCTTGACATCCCTCTGATCGGAGCGTAACGGTTCCTTTCCTTCGGGACAGAGGAGACAGGTGGTG
ASV0178 interval:1	GMP	8	11	3	8.55532	2.85177	0.015984	0.0331376	ASV0178	Bacteria	Firmicutes	Clostridia	Clostridiales	Ruminococcaceae	Ruminococcaceae_UCG-014	NA	GGGCCCGCACAAGCAGTGGAGTATGTGGTTTAATTCGAAGCAACGCGAAGAACCTTACCAGGGCTTGACATAAACAGGAATAAGCTAGAGATAGCTTAGCTCTTCGGAGTCTGTTTACAGGTGGTG
ASV0213 interval:1	Bipro	8	11	3	-6.42626	-2.14209	0.00999001	0.0270916	ASV0213	Bacteria	Proteobacteria	Alphaproteobacteria	Rhodospirillales	NA	NA	NA	GGACCCGCACAAGCGGTGGAGCATGTGGTTTAATTCGATGCAACGCGAAGAACCTTACCAACTCTTGACATCCTTATCGGGGAGATCAGAGATGATTTCTTTCAGTTAGGCTGGATAAGTGACAGATGCTG
ASV0303 interval:1	Bipro	8	11	3	-4.14174	-1.38058	0.027972	0.0416974	ASV0303	Bacteria	Firmicutes	Clostridia	Clostridiales	Lachnospiraceae	GCA-900066575	NA	GGACCCGCACAAGCGGTGGAGCATGTGGTTTAATTCGAAGCAACGCGAAGAACCTTACCAAGTCTTGACATCTGGATGACCGGCAGGTAATGCTGCCTTCCCTTCGGGGCATCCAAGACAGGTGGTG
ASV0355 interval:1	GMP	8	11	3	3.19108	1.06369	0.00899101	0.02664	ASV0355	Bacteria	Firmicutes	Clostridia	Clostridiales	Lachnospiraceae	NA	NA	GGACCCGCACAAGCGGTGGAGCATGTGGTTTAATTCGAAGCAACGCGAAGAACCTTACCAGGTCTTGACATCCCGATGACGAAGGCGTAACGGCCTTTTCCCTTCGGGGCATTGGAGACAGGTGGTG
ASV0438 interval:1	Bipro	8	11	3	-4.7539	-1.58463	0.00699301	0.023806	ASV0438	Bacteria	Firmicutes	Clostridia	Clostridiales	Ruminococcaceae	Ruminococcaceae_UCG-014	NA	GGGCCCGCACAAGCAGTGGAGTATGTGGTTTAATTCGAAGCAACGCGAAGAACCTTACCAGGGCTTGACATAAACAGGAATATACTAGAGATAGTATAGCTCTTCGGAGTCTGTTTACAGGTGGTG
ASV0508 interval:1	Bipro	8	11	3	-4.23022	-1.41007	0.018981	0.0345109	ASV0508	Bacteria	Firmicutes	Clostridia	Clostridiales	Ruminococcaceae	NA	NA	GGGCCCGCACAAGCGGTGGAGTATGTGGTTTAATTCGAAGCAACGCGAAGAACCTTACCAGGGCTTGACATCCTGCTAACGAACCAGAGATGGATTAGGTGCCTTCGGGGAAAGCAGAGACAGGTGGTG
ASV0603 interval:1	GMP	8	11	3	3.41192	1.13731	0.00599401	0.0217964	ASV0603	Bacteria	Firmicutes	Clostridia	Clostridiales	Lachnospiraceae	NA	NA	GGACCCGCACAAGCGGTGGAGCATGTGGTTTAATTCGAAGCAACGCGAAGAACCTTACCAAGCCTTGACATCTGGGTGGCAGAGCATGTAATGTGCTTTTCCTTCGGGACACCCAAGACAGGTGGTG
ASV0798 interval:1	Bipro	8	11	3	-5.21324	-1.73775	0.031968	0.042624	ASV0798	Bacteria	Firmicutes	Clostridia	Clostridiales	Lachnospiraceae	ASF356	NA	GGACCCGCACAAGCGGTGGAGCATGTGGTTTAATTCGAAGCAACGCGAAGAACCTTACCAAGGCTTGACATACCGATGTTAGATGTAGAGATACAACATTCCTTCGGGACATTGGATACAGGTGGTG
ASV1030 interval:1	Bipro	8	11	3	-4.2903	-1.4301	0.037962	0.0470847	ASV1030	Bacteria	Firmicutes	Clostridia	Clostridiales	Lachnospiraceae	NA	NA	GGACCCGCACAAGCGGTGGAGCATGTGGTTTAATTCGAAGCAACGCGAAGAACCTTACCAAGTCTTGACATCTGGGTGACCGGGACTTAACCGTCCCTTCTCTTCGGAGCACCCAAGACAGGTGGTG
ASV0267 interval:1	Bipro	9	11	2	-3.88304	-1.94152	0.024975	0.03996	ASV0267	Bacteria	Firmicutes	Clostridia	Clostridiales	Lachnospiraceae	NA	NA	GGACCCGCACAAGCGGTGGAGCATGTGGTTTAATTCGAAGCAACGCGAAGAACCTTACCAAGTCTTGACATCCCGGTGACGCATGCAGAAATGTATGTTCTCTTCGGAGCACTGGAGACAGGTGGTG
ASV0461 interval:1	Bipro	9	11	2	-3.51974	-1.75987	0.001998	0.0145309	ASV0461	Bacteria	Firmicutes	Clostridia	Clostridiales	Lachnospiraceae	NA	NA	GGACCCGCACAAGCGGTGGAGCATGTGGTTTAATTCGAAGCAACGCGAAGAACCTTACCAAGTCTTGACATCCCCCTGGATGGCGAGCAAAGTCGCCAGGCCTACGGGACAGGGGAGACAGGTGGTG
ASV0476 interval:1	GMP	9	11	2	3.67217	1.83609	0.00999001	0.0270916	ASV0476	Bacteria	Firmicutes	Clostridia	Clostridiales	Family_XIII	Family_XIII_AD3011_group	NA	GGACCCGCACAAGCAGCGGAGCATGTGGTTTAATTCGAAGCAACGCGAAGAACCTTACCAGGACTTGACATCCTCCTGACCGCTCTTTAATAGGAGCTTTCCTTCGGGACAGGAGAGACAGGTGGTG
ASV0524 interval:1	GMP	9	11	2	2.26439	1.1322	0.00799201	0.0260964	ASV0524	Bacteria	Firmicutes	Clostridia	Clostridiales	Ruminococcaceae	Anaerotruncus	colihominis	GGGCCCGCACAAGCAGTGGAGTATGTGGTTTAATTCGAAGCAACGCGAAGAACCTTACCAGGTCTTGACATCGGATGCATAGCCTAGAGATAGGTGAAGCCCTTCGGGGCATCCAGACAGGTGGTG
ASV0905 interval:1	GMP	9	11	2	3.28427	1.64214	0.001998	0.0145309	ASV0905	Bacteria	Firmicutes	Clostridia	Clostridiales	NA	NA	NA	GGACCCGCACAAGCGGTGGAGCATGTGGTTTAATTCGAAGCAACGCGAAGAACCTTACCAGGACTTGACATCCTCCTGACCGCTCTTTAATAGGAGCTTTCCTTCGGGACAGGAGAGACAGGTGGTG
ASV1238 interval:1	Bipro	9	11	2	-2.81678	-1.40839	0.025974	0.03996	ASV1238	Bacteria	Firmicutes	Clostridia	Clostridiales	Lachnospiraceae	ASF356	NA	GGACCCGCACAAGCGGTGGAGCATGTGGTTTAATTCGAAGCAACGCGAAGAACCTTACCAAGGCTTGACATACCGATGCTAGATGTAGAGATACAACATTCCTTCGGGACATCGGATACAGGTGGTG
ASV2059 interval:1	GMP	9	11	2	1.88121	0.940607	0.016983	0.0331376	ASV2059	Bacteria	Firmicutes	Clostridia	Clostridiales	Lachnospiraceae	NA	NA	GGACCCGCACAAGCGGTGGAGCATGTGGTTTAATTCGAAGCAACGCGAAGAACCTTACCCGGCCTTGACATCCTCCTGGATGTCCGGTAATGCGGACAGACCTTCGGGGCAGGAGAGACAGGTGTG
ASV0395 interval:1	Bipro	4	10	6	-16.6526	-2.77543	0.000999001	0.0114172	ASV0395	Bacteria	Firmicutes	NA	NA	NA	NA	NA	GGACCCGCACAAGCGGTGGAGCATGTGGTTTAATTCGAAGCAACGCGAAGAACCTTACCAGGCCTTGACATCCCGCCGGCGGGGCGCGTAACGCGCCCTTCCCTCGGGGCGGCGGAGACAGGTGGTG
ASV0108 interval:1	Bipro	5	10	5	-11.4105	-2.2821	0.00599401	0.0217964	ASV0108	Bacteria	Bacteroidetes	Bacteroidia	Bacteroidales	Bacteroidaceae	Bacteroides	NA	GGGCCCGCACAAGCGGAGGAACATGTGGTTTAATTCGATGATACGCGAGGAACCTTACCCGGGCTTAAATTGCATTTGAATAATCTGGAAACAGGTTAGCCGCAAGGCAAATGTGAAGGTGCTG
ASV0638 interval:1	Bipro	7	10	3	-3.72025	-1.24008	0.017982	0.0338485	ASV0638	Bacteria	NA	NA	NA	NA	NA	NA	GGACCCGCACAAGCGGTGGAGCATGTGGTTTAATTCGAAGCAACGCGAAGAACCTTACCTGGCCTTGACATCCCTACGGATGCGCGGTAATGCGCGCAGCCCTTCGGGGCGGAGGAGACAGGTGTG
ASV0186 interval:1	GMP	8	10	2	3.39609	1.69804	0.000999001	0.0114172	ASV0186	Bacteria	Firmicutes	Clostridia	Clostridiales	Lachnospiraceae	NA	NA	GGACCCGCACAAGCGGTGGAGCATGTGGTTTAATTCGAAGCAACGCGAAGAACCTTACCTGATCTTGACATCCCCCTGACAGCTCTGTAATGGGAGCCTTCCTTCGGGACAGGGGAGACAGGTGGTG
ASV0127 interval:1	Bipro	4	9	5	-8.47051	-1.6941	0.00899101	0.02664	ASV0127	Bacteria	Firmicutes	Clostridia	Clostridiales	Ruminococcaceae	Ruminococcaceae_UCG-014	NA	GGGCCCGCACAAGCAGTGGAGTATGTGGTTTAATTCGAAGCAACGCGAAGAACCTTACCAGGGCTTGACATATACAGGAATATACTAGAGATAGTATAGCTCTTCGGAGTCTGTATACAGGTGGTG
ASV0033 interval:1	Bipro	5	9	4	-6.88272	-1.72068	0.001998	0.0145309	ASV0033	Bacteria	Bacteroidetes	Bacteroidia	Bacteroidales	Bacteroidaceae	Bacteroides	intestinalis	GGGCCCGCACAAGCGGAGGAACATGTGGTTTAATTCGATGATACGCGAGGAACCTTACCCGGGCTTAAATTGCAACTGACGGATTTGGAAACAGATCTTCCTTCGGGCAGTTGTGAAGGTGCTG
ASV0466 interval:1	Bipro	5	9	4	-7.0704	-1.7676	0.003996	0.01728	ASV0466	Bacteria	Firmicutes	Clostridia	Clostridiales	Lachnospiraceae	NA	NA	GGACCCGCACAAGCGGTGGAGCATGTGGTTTAATTCGAAGCAACGCGAAGAACCTTACCTGGTCTTGACATCCCCCTGACCGGCTCGTAATGGGGCCTTTCCTTCGGGACAGGGGAGACAGGTGGTG
ASV0612 interval:1	Bipro	5	9	4	-8.0976	-2.0244	0.010989	0.0283587	ASV0612	Bacteria	Firmicutes	Clostridia	Clostridiales	Lachnospiraceae	NA	NA	GGACCCGCACAAGCGGTGGAGCATGTGGTTTAATTCGAAGCAACGCGAAGAACCTTACCAAGTCTTGACATCCCAATGACCGGCGCGTAATGGCGCCTTCTCTTCGGAGCAATGGAGACAGGTGGTG
ASV0119 interval:1	Bipro	7	9	2	-3.08435	-1.54218	0.030969	0.0419919	ASV0119	Bacteria	Firmicutes	Clostridia	Clostridiales	Lachnospiraceae	Incertae_Sedis	NA	GGACCCGCACAAGCGGTGGAGCATGTGGTTTAATTCGAAGCAACGCGAAGAACCTTACCAAGTCTTGACATCCTTCTGAGCAGAGGGTAATGCCTCTGGGCCTACGGGACAGAAGAGACAGGTGGTG
ASV0467 interval:1	Bipro	7	9	2	-3.08055	-1.54027	0.02997	0.0416974	ASV0467	Bacteria	Firmicutes	NA	NA	NA	NA	NA	GGACCCGCACAAGCGGTGGAGCATGTGGTTTAATTCGACGCAACGCGAAGAACCTTACCAGGCCTTGACATCCCGGCGGCGGCGGGGGTAACTCCCCGCCTTCTTCGGACGCCGGAGACAGGTGGTG
ASV1985 interval:1	Bipro	7	9	2	-2.95806	-1.47903	0.010989	0.0283587	ASV1985	Bacteria	Firmicutes	Clostridia	Clostridiales	Lachnospiraceae	NA	NA	GGACCCGCACAAGCGGTGGAGCATGTGGTTTAATCCGAAGCAACGCGAAGAACCTTACCAAGTCTTGACATCCCCCTGACCGGTCCGTAACGGGGCCAGCCCTTTTTGGGCAGGGGAGACAGGTGGTG
ASV0165 interval:1	GMP	0	8	8	15.3585	1.91981	0.038961	0.0472255	ASV0165	Bacteria	Firmicutes	Clostridia	Clostridiales	Lachnospiraceae	NA	NA	GGACCCGCACAAGCGGTGGAGCATGTGGTTTAATTTGAAGCAACGCGGAGAACCTTACCAAGTCTTGACATCCTGCTGACCGTCCCTTAGCCGGGGCTTTCCTTCGGGACAGCAGAGACAGGTGGTG
ASV0814 interval:1	Bipro	1	8	7	-9.32523	-1.33218	0.016983	0.0331376	ASV0814	Bacteria	Tenericutes	Mollicutes	Mollicutes_RF39	NA	NA	NA	GCACCCGCACAAGCGGTGGAGCATGCTGTTTAATTCGAAGATACGCGAAGAACCTTACCTGGGCTTGACATCCCGCTGACCGTTCTGGAAACAGAATTTTCCCTTCGGGGACAGCGGTGACAGGTGGTG
ASV0283 interval:1	Bipro	4	8	4	-8.55395	-2.13849	0.00599401	0.0217964	ASV0283	Bacteria	Bacteroidetes	Bacteroidia	Bacteroidales	Muribaculaceae	NA	NA	GGGCCCGCACAAGCGGAGGAACATGTGGTTTAATTCGATGATACGCGAGGAACCTTACCCGGGCTCAAACGGGAGCGGAATGGACCAGAGACGATCCAGCCTACGGGCCGCTTCCGAGGTGCTG
ASV0008 interval:1	Bipro	5	8	3	-4.27237	-1.42412	0.002997	0.015984	ASV0008	Bacteria	Bacteroidetes	Bacteroidia	Bacteroidales	Muribaculaceae	NA	NA	GGGCCCGCACAAGCGGAGGAACATGTGGTTTAATTCGATGATACGCGAGGAACCTTACCCGGGCTCAAACGGGAGCGGAATCGGGCAGAGACGCCCGAGCCTACGGGCCGCTTCCGAGGTGCTG
ASV0356 interval:1	Bipro	6	8	2	-4.02035	-2.01018	0.028971	0.0416974	ASV0356	Bacteria	Firmicutes	Clostridia	Clostridiales	Lachnospiraceae	NA	NA	GGACCCGCACAAGCGGTGGAGCATGTGGTTTAATTCGAAGCAACGCGAAGAACCTTACCAAGTCTTGACATCCCAATGACCGGCGCGTAATGGCGCCTTCCCTTCGGGGCAATGGAGACAGGTGGTG
ASV0882 interval:1	Bipro	6	8	2	-3.0254	-1.5127	0.003996	0.01728	ASV0882	Bacteria	Firmicutes	Clostridia	Clostridiales	Ruminococcaceae	Ruminococcaceae_UCG-014	NA	GGGCCCGCACAAGCAGTGGAGTATGTGGTTTAATTCGACGCAACGCGAAGAACCTTACCAGGGCTTGACATATACAGGAATATAGCAGAGATGTTATAGCTCTTCGGAGTCTGTATACAGGTGGTG
ASV0269 interval:1	Bipro	0	7	7	-16.2483	-2.32118	0.013986	0.0315178	ASV0269	Bacteria	Firmicutes	Clostridia	Clostridiales	Ruminococcaceae	Ruminococcaceae_UCG-014	NA	GGGCCCGCACAAGCAGTGGAGTATGTGGTTTAATTCGAAGCAACGCGAAGAACCTTACCAGGGCTTGACATATACAGGAATATACTAGAGATAGTATAGCTCTTCGGAGCCTGTATACAGGTGGTG
ASV1963 interval:1	Bipro	4	7	3	-3.70994	-1.23665	0.016983	0.0331376	ASV1963	Bacteria	NA	NA	NA	NA	NA	NA	GGACCCGCACAAGCGGTGGAGCATGTGGTTTAATTCGAAGCAACGCGAAGAACCTTACCATGTCTACATCCCTACGGATGTATGGTAATGCATACAGCCCTTCGGGGCGGAGGAGACAGGTGGTG
ASV0173 interval:1	Bipro	5	7	2	-6.76657	-3.38328	0.002997	0.015984	ASV0173	Bacteria	Firmicutes	Bacilli	Bacillales	NA	NA	NA	GGACCCGCACAAGCGGTGGAGCATGTGGTTTAATCCGAAGCAACGCGAAGAACCTTACCAACCTTGACATCCCGCTGACAGGGGCGTAACGGCCCCCTCCCTTCGGGGCAGCGGTGACAGGTGGTG
ASV0226 interval:1	Bipro	5	7	2	-8.06042	-4.03021	0.00999001	0.0270916	ASV0226	Bacteria	Firmicutes	Clostridia	Clostridiales	Lachnospiraceae	NA	NA	GGACCCGCACAAGCGGTGGAGCATGTGGTTTAATTCGAAGCAACGCGAAGAACCTTACCTGTCCTTGACATCTGCCCGGCAGGCGAGTAACGTCGCCTTCCTACGGGACGGGCAAGACAGGTGGTG
ASV0391 interval:1	Bipro	5	7	2	-6.09379	-3.0469	0.002997	0.015984	ASV0391	Bacteria	Firmicutes	Clostridia	Clostridiales	Ruminococcaceae	Ruminiclostridium_5	NA	GGGCCCGCACAAGCAGTGGAGTATGTGGATTAATTCGATGCAACGCGAAGAACCTTACCAGGTCTTGACATCCCGCTAACGAGGCAGAGATGCGTTAGGTGCCTTCGGGGAAAGCGGAGACAGGTGGTG
ASV0537 interval:1	Bipro	5	7	2	-5.89371	-2.94686	0.00599401	0.0217964	ASV0537	Bacteria	Firmicutes	Clostridia	Clostridiales	Ruminococcaceae	Ruminococcaceae_UCG-014	NA	GGGCCCGCACAAGCAGTGGAGTATGTGGTTTAATTCGAAGCAACGCGAAGAACCTTACCAGGGCTTGACATATAGAGGAATATATAAGAGATTATATAGCTCTTCGGAGTCTCTATACAGGTGGTG
ASV0619 interval:1	Bipro	5	7	2	-5.36241	-2.68121	0.00799201	0.0260964	ASV0619	Bacteria	Firmicutes	Clostridia	Clostridiales	Ruminococcaceae	Ruminococcaceae_UCG-014	NA	GGGCCCGCACAAGCAGTGGAGTATGTGGTTTAATTCGAAGCAACGCGAAGAACCTTACCAGGGCTTGACATATAAGTGAATGTCTAAGAGATTAGGCAGTATTTCGGTACACTTATACAGGTGGTG
ASV0942 interval:1	Bipro	5	7	2	-4.76639	-2.38319	0.000999001	0.0114172	ASV0942	Bacteria	Firmicutes	Clostridia	Clostridiales	Ruminococcaceae	Butyricicoccus	NA	GGGCCCGCACAAGCAGTGGAGTATGTGGTTTAATTCGAAGCAACGCGAAGAACCTTACCAGGTCTTGACATCCCGATGACCGCCCTAGAGATAGGGTTTCCCTTCGGGGCATCGGTGACAGGTGGTG
ASV1276 interval:1	Bipro	5	7	2	-2.55902	-1.27951	0.000999001	0.0114172	ASV1276	Bacteria	Firmicutes	Clostridia	Clostridiales	Ruminococcaceae	GCA-900066225	NA	GGACCCGCACAAGCGGTGGAGCATGTGGTTTAATTCGAAGCAACGCGAAGAACCTTACCAGGTCTTGACATCGAGTGACAGCCCTAGAGATAGGGCCTCCCTTCGGGGCACAAAGACAGGTGGTG
ASV1786 interval:1	Bipro	5	7	2	-2.60899	-1.3045	0.002997	0.015984	ASV1786	Bacteria	NA	NA	NA	NA	NA	NA	GGACCCGCACAAGCGGTGGAGCATGTGGTTTAATTCGAAGCAACGCGAAGAACCTTACCGTGTCTACATCCCTACGGATGTATGGTAATGCATACAGCCCTTCGGGGCGGAGGAGACAGGTGGTG
ASV1880 interval:1	Bipro	5	7	2	-2.21673	-1.10836	0.00999001	0.0270916	ASV1880	Bacteria	Firmicutes	Clostridia	Clostridiales	Ruminococcaceae	NA	NA	GGACCCGCACAAGCAGTGGATTATGTGGTTTAATTCGAAGCAACGCGAAGAACCTTACCAGGGCTTGACATCCTGCTAACGAACCAGAGATGGATTAGGTGCCTTCGGGGAAAGCAGAGACAGGTGGTG
ASV1913 interval:1	Bipro	5	7	2	-2.30194	-1.15097	0.001998	0.0145309	ASV1913	Bacteria	Firmicutes	Clostridia	Clostridiales	Ruminococcaceae	Ruminococcaceae_UCG-005	NA	GGGCCCGCACAAGCAGTGGATTATGTGGTTTAATTCGACGCAACGCGAAGAACCTTACCAGGATTTGACATCCCACTAACGAAGTAGAGATACATTAGGTGCCTTCGGGGAAAGTGGAGACAGGTGTG
ASV0311 interval:1	GMP	0	6	6	8.20065	1.36677	0.014985	0.0328439	ASV0311	Bacteria	Firmicutes	Clostridia	Clostridiales	Lachnospiraceae	NA	NA	GGACCCGCACAAGCGGTGGAGCATGTGGTTTAATTCGAAGCAACGCGAAGAACCTTACCAAGCCTTGACATCCCTCTGACAGCATATGTAATGTATGTTCCCTTCGGGGCAGGGGAGACAGGTGGTG
ASV0046 interval:1	GMP	0	5	5	8.15998	1.632	0.001998	0.0145309	ASV0046	Bacteria	Firmicutes	Clostridia	Clostridiales	Ruminococcaceae	Anaerotruncus	NA	GGGCCCGCACAAGCAGTGGAGTATGTGGTTTAATTCGAAGCAACGCGAAGAACCTTACCAGGTCTTGACATCGTGCGCATAGCCTAGAGATAGGTGAAGCCCTTCGGGGCGCACAGACAGGTGGTG
ASV0589 interval:1	GMP	0	5	5	6.22701	1.2454	0.003996	0.01728	ASV0589	Bacteria	Firmicutes	Clostridia	Clostridiales	Lachnospiraceae	Lachnoclostridium	NA	GGACCCGCACAAGCGGTGGAGCATGTGGTTTAATTCGAAGCAACGCGAAGAACCTTACCTGATCTTGACATCCCCCTGACAGCTTCGTAATGGGAGTTTTCCTTCGGGACAGGGGAGACAGGTGGTG
ASV0198 interval:1	GMP	0	4	4	13.6944	3.4236	0.002997	0.015984	ASV0198	Bacteria	Firmicutes	Clostridia	Clostridiales	Lachnospiraceae	NA	NA	GGACCCGCACAAGCGGTGGAGCATGTGGTTTAATTCGAAGCAACGCGAAGAACCTTACCAAGCCTTGACATCCTGATGACAGAGCATGTAATGTGTTTTTCTTTCGGGACATCAGAGACAGGTGGTG
ASV0205 interval:1	Bipro	0	4	4	-6.26604	-1.56651	0.038961	0.0472255	ASV0205	Bacteria	Firmicutes	Clostridia	Clostridiales	Lachnospiraceae	Lachnospiraceae_NK4A136_group	NA	GGACCCGCACAAGCGGTGGAGCATGTGGTTTAATCCGAAGCAACGCGAAGAACCTTACCCGGCCTTGACATCCCGATGAATGTACAGTAATGTGTACAGGACTTCGGTACATCGGAGACAGGTGGTG
ASV0322 interval:1	GMP	0	4	4	5.98874	1.49718	0.016983	0.0331376	ASV0322	Bacteria	Firmicutes	Clostridia	Clostridiales	Lachnospiraceae	NA	NA	GGACCCGCACAAGCGGTGGAGCATGTGGTTTAATTCGAAGCAACGCGAAGAACCTTACCTGGTCTTGACATCCCGCTGACCGCTCTTTAACCGGAGCTTTCCTTCGGGACAGCGGAGACAGGTGGTG
ASV0372 interval:1	Bipro	0	4	4	-7.49075	-1.87269	0.01998	0.03552	ASV0372	Bacteria	Firmicutes	Clostridia	Clostridiales	Lachnospiraceae	Lachnospiraceae_UCG-001	NA	GGACCCGCACAAGCGGTGGAGCATGTGGTTTAATTCGAAGCAACGCGAAGAACCTTACCAGCCCTTGACATCCTGCTGGCAGCCCGGTAATGCGGGCTTTCCTACGGGACAGCAGAGACAGGTGGTG
ASV0490 interval:1	Bipro	0	4	4	-5.15764	-1.28941	0.018981	0.0345109	ASV0490	Bacteria	Firmicutes	Clostridia	Clostridiales	Lachnospiraceae	NA	NA	GGACCCGCACAAGCGGTGGAGCATGTGGTTTAATTCGAAGCAACGCGAAGAACCTTACCTGACCTTGACATCCCGATGACCGGACAGTAATGTGTCCTTCCCTTCGGGGCATTGGAGACAGGTGGTG
ASV0553 interval:1	Bipro	0	4	4	-6.10581	-1.52645	0.014985	0.0328439	ASV0553	Bacteria	Firmicutes	Clostridia	Clostridiales	Ruminococcaceae	Ruminococcaceae_UCG-014	NA	GGGCCCGCACAAGCAGTGGAGTATGTGGTTTAATTCGAAGCAACGCGAAGAACCTTACCAGGGCTTGACATAAACAGGAATAACTAAGAGATTAGTTAGCTCTTCGGAGCCTGTTTACAGGTGGTG
ASV0573 interval:1	GMP	0	4	4	4.8433	1.21083	0.035964	0.045309	ASV0573	Bacteria	Firmicutes	Clostridia	Clostridiales	Lachnospiraceae	Lachnotalea	NA	GGACCCGCACAAGCGGTGGAGCATGTGGTTTAATTCGAAGCAACGCGAAGAACCTTACCCGGCCTTGACATCCCTCTGACAGTATATGTAATGTATATTCCCTTCGGGGCAGAGGAGACAGGTGGTG
ASV0692 interval:1	Bipro	0	4	4	-5.34641	-1.3366	0.02997	0.0416974	ASV0692	Bacteria	Firmicutes	Clostridia	Clostridiales	NA	NA	NA	GGACCCGCACAAGCGGTGGAGCATGTGGTTTAATTCGAAGCAACGCGAAGAACCTTACCTGGTCTTGACATCCCTGTGACGCATGGGCAATGCCATGTTCCTCGGGACACAGGAGACAGGTGGTG
ASV2120 interval:1	Bipro	0	4	4	-2.90986	-0.727466	0.000999001	0.0114172	ASV2120	Bacteria	NA	NA	NA	NA	NA	NA	GCACCCGCACAAGCGGTGGAGCATGCTGTTTAATTCGAAAATACGCGAAGAACCTTACCAAGTCTTGACATCCTCTTGAATAAAGGGTAATGCCTTTAGGCCTTCGGGACAAGAGAGACAGGTGGTG
ASV0006 interval:1	GMP	0	3	3	7.92618	2.64206	0.021978	0.0378117	ASV0006	Bacteria	Firmicutes	Clostridia	Clostridiales	Lachnospiraceae	NA	NA	GGACCCGCACAAGCGGTGGAGCATGTGGTTTAATTCGAAGCAACGCGAAGAACCTTACCAGGCCTTGACATCCCCCTGGATGGCCCGTAACGGGGCCAGCCCTTTTTGGGCAGGGGAGACAGGTGGTG
ASV0218 interval:1	Bipro	0	3	3	-7.18768	-2.39589	0.025974	0.03996	ASV0218	Bacteria	Firmicutes	Clostridia	Clostridiales	Lachnospiraceae	NA	NA	GGACCCGCACAAGCGGTGGAGCATGTGGTTTAATTCGAAGCAACGCGAAGAACCTTACCTGGTCTTGACATCTAACTGAAATATGGGTAATGCCATATGGCCTTTGGGACAGTTAAGACAGGTGGTG
ASV0305 interval:1	GMP	0	3	3	7.22875	2.40958	0.000999001	0.0114172	ASV0305	Bacteria	Firmicutes	Bacilli	Lactobacillales	Lactobacillaceae	Lactobacillus	intestinalis	GGGCCCGCACAAGCGGTGGAGCATGTGGTTTAATTCGAAGCAACGCGAAGAACCTTACCAGGTCTTGACATCTAGTGCCATCCTAAGAGATTAGGAGTTCCCTTCGGGGACACTAAGACAGGTGGTG
ASV0307 interval:1	GMP	0	3	3	9.2632	3.08773	0.00699301	0.023806	ASV0307	Bacteria	Firmicutes	Clostridia	Clostridiales	Lachnospiraceae	Roseburia	NA	GGACCCGCACAAGCGGTGGAGCATGTGGTTTAATTCGAAGCAACGCGAAGAACCTTACCAAGCCTTGACATCCTGATGACAGAGCATGTAATGTGTTTTTCCTTCGGGACATCAGAGACAGGTGGTG
ASV0343 interval:1	GMP	0	3	3	6.58786	2.19595	0.034965	0.0444	ASV0343	Bacteria	Firmicutes	NA	NA	NA	NA	NA	GGACCCGCACAAGCGGTGGAGCATGTGGTTTAATTCGAAGCAACGCGAAGAACCTTACCAGGCCTTGACATCCCGCTGACAGGATAGTAATGTATCCGTCCCTTCGGGGCAGTGGAGACAGGTGGTG
ASV0382 interval:1	GMP	0	3	3	5.96383	1.98794	0.02997	0.0416974	ASV0382	Bacteria	Firmicutes	Clostridia	Clostridiales	Clostridiales_vadinBB60_group	NA	NA	GGACCCGCACAAGCAGCGGAGCATGTGGTTTAATTCGACGCAACGCGAAAAACCTTACCAAGACTTGACATCGCATGACCGGTACAGAGATGTACTTTTCCCTTCGGGGACATGTAGACAGGTGGTG
ASV0419 interval:1	GMP	0	3	3	4.45836	1.48612	0.031968	0.042624	ASV0419	Bacteria	Tenericutes	Mollicutes	Mollicutes_RF39	NA	NA	NA	GCACCCGCACAAGCGGTGGAGCATGCTGTTTAATTCGAAGATACGCGAAGAACCTTACCTGGGCTTGACATCCCGCTGACCGTCTTGGAAACAAGATTTTCCCTTCGGGGACAGCGGTGACAGGTGGTG
ASV0434 interval:1	GMP	0	3	3	6.81936	2.27312	0.000999001	0.0114172	ASV0434	Bacteria	Firmicutes	Clostridia	Clostridiales	Lachnospiraceae	NA	NA	GGACCCGCACAAGCGGTGGAGCATGTGGTTTAATTCGAAGCAACGCGAAGAACCTTACCAAGTCTTGACATCCCGATGCCGCATGCAGAAATGCATGTTCTCTTCGGAGCATTGGAGACAGGTGGTG
ASV0561 interval:1	GMP	0	3	3	4.68396	1.56132	0.011988	0.029509	ASV0561	Bacteria	Firmicutes	NA	NA	NA	NA	NA	GGACCCGCACAAGCGGTGGAGCATGTGGTTTAATTCGACGCAACGCGAAGAACCTTACCAAGCCTTGACATCCCCCTGAGTGCGCCGCAACGGGCGCAGCCTCGGGCGAGGGAGGACAGGTGGTG
ASV0564 interval:1	Bipro	0	3	3	-4.66801	-1.556	0.02997	0.0416974	ASV0564	Bacteria	Firmicutes	Clostridia	Clostridiales	Lachnospiraceae	Lachnospiraceae_NK4A136_group	NA	GGACCCGCACAAGCGGTGGAGCATGTGGTTTAATTCGAAGCAACGCGAAGAACCTTACCTGGCCTTGACATCCCGGTGACGCATGGGCAATGCCATGTTCCCTCGGGACACCGGAGACAGGTGGTG
ASV0593 interval:1	Bipro	0	3	3	-3.96785	-1.32262	0.001998	0.0145309	ASV0593	Bacteria	Firmicutes	Bacilli	NA	NA	NA	NA	GGACCCGCACAAGCGGTGGAGCATGTGGTTTAATTCGAAGCAACGCGAAGAACCTTACCAGGTCTTGACATCCCGACGACCGGCGCAGAGATGTGCCTTTTCTTCGGAACGTTGGAGACAGGTGGTG
ASV0753 interval:1	Bipro	0	3	3	-4.30826	-1.43609	0.017982	0.0338485	ASV0753	Bacteria	Firmicutes	Clostridia	Clostridiales	Lachnospiraceae	Lachnospiraceae_UCG-001	NA	GGACCCGCACAAGCGGTGGAGCATGTGGTTTAATTCGAAGCAACGCGAAGAACCTTACCAGCCCTTGACATCCTGCTGACAGTCCAGTAATGTGGATTTTCTTTCGGGACAGCAGAGACAGGTGGTG
ASV0886 interval:1	GMP	0	3	3	4.43216	1.47739	0.016983	0.0331376	ASV0886	Bacteria	Firmicutes	NA	NA	NA	NA	NA	GGACCCGCACAAGCGGTGGAGCATGTGGTTTAATTCGAAGCAACGCGAAGAACCTTACCTGGTCTTGACATCCCGATGAATAACGAGTAATGTCGTTAGTGCTACGGCACATTGGAGACAGGTGGTG
ASV1095 interval:1	GMP	0	3	3	4.71039	1.57013	0.011988	0.029509	ASV1095	Bacteria	Firmicutes	NA	NA	NA	NA	NA	GGACCCGCACAAGCGGTGGAGCATGTGGTTTAATTCGAAGCAACGCGAAGAACCTTACCAGGTCTTGACATCCCTCTGACGCACACGTAACGGTGTGTTTACTTCGGTACAGAGGAGACAGGTGGTG
ASV1259 interval:1	GMP	0	3	3	4.47674	1.49225	0.004995	0.0210316	ASV1259	Bacteria	Firmicutes	Clostridia	Clostridiales	Lachnospiraceae	NA	NA	GGACCCGCACAAGCGGTGGAGCATGTGGTTTAATTCGAAGCAACGCGAAGAACCTTACCAGGTCTTGACATCCCTCTGAACGGAGCGTAACGGTTCCTTTCCTTCGGGACAGAGGAGACAGGTGGTG
ASV1289 interval:1	Bipro	0	3	3	-4.75339	-1.58446	0.016983	0.0331376	ASV1289	Bacteria	Firmicutes	Clostridia	Clostridiales	Lachnospiraceae	NA	NA	GGACCCGCACAAGCGGTGGAGCATGTGGTTTAATTCGAAGCAACGCGAAGAACCTTACCAAGCCTTGACATCCTGCTGACCGTCCCTTAGCCGGGATTTCCCTTCGGGGCAGCAGAGACAGGTGGTG
ASV1303 interval:1	GMP	0	3	3	5.19292	1.73097	0.000999001	0.0114172	ASV1303	Bacteria	Firmicutes	Clostridia	Clostridiales	Lachnospiraceae	NA	NA	GGACCCGCACAAGCGGTGGAGCATGTGGTTTAATTCGAAGCAACGCGAAGAACCTTACCATGTGTACATCCCATTGACGTATGGGTAATGCCATATTCCCTTCGGGGCAATGGAGACAGGTGGTG
ASV1316 interval:1	GMP	0	3	3	5.37914	1.79305	0.000999001	0.0114172	ASV1316	Bacteria	Firmicutes	Clostridia	Clostridiales	Lachnospiraceae	Lachnospiraceae_NK4A136_group	NA	GGACCCACACAAGCGGTGGAGCATGTGGTTTAATCCGAAGCAACGCGAAGAACCTTACCAAGTCTTGACATCCCATTGACGTATGGGTAATGCCATATTCCCTTCGGGGCAATGGAGACAGGTGGTG
ASV1317 interval:1	Bipro	0	3	3	-4.79548	-1.59849	0.012987	0.0305577	ASV1317	Bacteria	Firmicutes	Clostridia	Clostridiales	Ruminococcaceae	NA	NA	GGACCCGCACAAGCAGTGGATTATGTGGTTTAATTCGAAGCAACGCGAAGAACCTTACCAGCACTTGACATCCAACTAACGAAATAGAGATATATTAGGTGCCTTCGGGGAAAGTTGAGACAGGTGGTG
ASV1344 interval:1	Bipro	0	3	3	-3.97721	-1.32574	0.000999001	0.0114172	ASV1344	Bacteria	Bacteroidetes	Bacteroidia	NA	NA	NA	NA	GGGCCCGCACAAGCGGAGGAACATGTGGTTTAATTCGATGATACGCGAGGAACCTTACCAAGTCTTGACATCCTCTTGAATAAAGGGTAATGCCTTTAGGCCTTCGGGACAAGAGAGACAGGTGGTG
ASV1452 interval:1	GMP	0	3	3	3.1626	1.0542	0.00599401	0.0217964	ASV1452	Bacteria	Firmicutes	Clostridia	Clostridiales	Lachnospiraceae	NA	NA	GGACCCGCACAAGCGGTGGAGCATGTGGTTTAATTCGAAGCAACGCGAAGAACCTTACCAAGTCTTGACATCCCGATGACGCATGCAGAAATGTGTGTTCTCTTTGGAGCATTGGAGACAGGTGGTG
ASV1893 interval:1	GMP	0	3	3	3.0265	1.00883	0.002997	0.015984	ASV1893	Bacteria	Bacteroidetes	Bacteroidia	Bacteroidales	Bacteroidaceae	Bacteroides	NA	GGGCCCGCACAAGCGGAGGAACATGTGGTTTAATTCGATGATACGCGAGGAACCTTACCCGGGCTTAAATTGCACCTGAATAATGTGGAAACATGTTAGCCGTAAGGCAGGTGTGAAGGTGTG
ASV2074 interval:1	Bipro	0	3	3	-4.03318	-1.34439	0.002997	0.015984	ASV2074	Bacteria	Firmicutes	Clostridia	Clostridiales	Ruminococcaceae	NA	NA	GGACCCGCACAAGCGGTGGAGCATGTGGTTTAATTCGAAGCAACGCGAAGAACCTTACCAGCACTTGACATCCAACTAACGAAATAGAGATATATTAGGTGCCTTCGGGGAAAGTTGAGACAGGTGGTG
ASV0433 interval:1	GMP	0	2	2	2.79727	1.39863	0.020979	0.0364853	ASV0433	Bacteria	Firmicutes	Clostridia	Clostridiales	Lachnospiraceae	NA	NA	GGACCCGCACAAGCGGTGGAGCATGTGGTTTAATTCGAAGCAACGCGAAGAACCTTACCTGGTCTTGACATCCCCCTGGATATCCGGCAATGCGGATAGGCCCATACGGGACAGGGGAGACAGGTGGTG
ASV0623 interval:1	GMP	0	2	2	2.57985	1.28992	0.032967	0.0432355	ASV0623	Bacteria	Firmicutes	NA	NA	NA	NA	NA	GGACCCGCACAAGCGGTGGAGCATGTGGTTTAATTCGAAGCAACGCGAAGAACCTTACCTGGTCTTGACATCCCCCTGGATATCCGGCAATGCGGATAGGCCCATATGGGACGGGGGAGACAGGTGGTG
ASV0707 interval:1	GMP	0	2	2	4.17767	2.08884	0.000999001	0.0114172	ASV0707	Bacteria	Firmicutes	Clostridia	Clostridiales	Lachnospiraceae	ASF356	NA	GGGCCCGCACAAGCGGTGGAGCATGTGGTTTAATTCGAAGCAACGCGAAGAACCTTACCAAGGCTTGACATACCTTTGACAGATGTAGAGATATATTTTTCCTTCGGGACAAAGGATACAGGTGGTG
ASV0714 interval:1	GMP	0	2	2	2.61585	1.30793	0.013986	0.0315178	ASV0714	Bacteria	Firmicutes	Clostridia	Clostridiales	Ruminococcaceae	Ruminococcaceae_UCG-014	NA	GGGCCCGCACAAGCAGTGGAGTATGTGGTTTAATTCGAAGCAACGCGAAGAACCTTACCAGGGCTTGACATAAACAGGAATATATAAGAGATTATATAGCTCTTCGGAGTCTGTTTACAGGTGGTG
ASV0978 interval:1	GMP	0	2	2	2.11704	1.05852	0.023976	0.0395481	ASV0978	Bacteria	Firmicutes	Clostridia	Clostridiales	Ruminococcaceae	Ruminococcaceae_UCG-014	NA	GGGCCCGCACAAGCAGTGGAGTATGTGGTTTAATTCGACGCAACGCGAAGAACCTTACCAGGGCTTGACATATATTCGAATATGCTAGAGATAGTATAGCTCTTCGGAGCGGATATACAGGTGGTG
ASV1011 interval:1	Bipro	0	2	2	-2.95326	-1.47663	0.013986	0.0315178	ASV1011	Bacteria	Firmicutes	Clostridia	Clostridiales	Ruminococcaceae	Ruminiclostridium_9	NA	GGGCCCGCACAAGCGGTGGAGTATGTGGTTTAATTCGAAGCAACGCGAAGAACCTTACCAGGGCTTGACATCCCGATGACCGGTGTAGAGATACACTTTTCTCTTCGGAGACATCGGTGACAGGTGGTG
ASV1027 interval:1	GMP	0	2	2	2.70461	1.3523	0.02997	0.0416974	ASV1027	Bacteria	Firmicutes	NA	NA	NA	NA	NA	GGACCCGCACAAGCGGTGGAGCATGTGGTTTAATTCGACGCAACGCGAAGAACCTTACCTGACCTTGACATCCCATTGACGAGCGAGTAATGTTGCTTTCCCTTCGGGGCAATGGAGACAGGTGGTG
ASV1075 interval:1	GMP	0	2	2	2.04352	1.02176	0.040959	0.049274	ASV1075	Bacteria	Firmicutes	Clostridia	Clostridiales	Ruminococcaceae	Ruminococcaceae_UCG-014	NA	GGGCCCGCACAAGCAGTGGAGTATGTGGTTTAATTCGAAGCAACGCGAAGAACCTTACCAGGGCTTGACATATAGATGAATAACTAAGAGATTAGTTAGTCCTTCGGGACGTCTATACAGGTGGTG
ASV1131 interval:1	Bipro	0	2	2	-3.12281	-1.56141	0.018981	0.0345109	ASV1131	Bacteria	Firmicutes	Clostridia	Clostridiales	Ruminococcaceae	Ruminococcaceae_UCG-014	NA	GGGCCCGCACAAGCAGTGGAGTATGTGGTTTAATTCGAAGCAACGCGAAGAACCTTACCAGGGCTTGACATATAGAGGAATATGTAAGAGATTACATAGCTCTTCGGAGTCTCTATACAGGTGGTG
ASV1140 interval:1	GMP	0	2	2	3.07766	1.53883	0.028971	0.0416974	ASV1140	Bacteria	Bacteroidetes	Bacteroidia	Bacteroidales	NA	NA	NA	GGGCCCGCACAAGCGGAGGAACATGTGGTTTAATTCGATGATACGCGAGGAACCTTACCCGGGCTCAAACGGGAGCGGAATCGGGCAGAGACGCCCGAGCCTACGGGCCGCTTCTGAGGTGCTG
ASV1148 interval:1	GMP	0	2	2	2.44435	1.22217	0.038961	0.0472255	ASV1148	Bacteria	Firmicutes	Clostridia	Clostridiales	Ruminococcaceae	Ruminococcaceae_UCG-014	NA	GGGCCCGCACAAGCAGTGGAGTATGTGGTTTAATTCGAAGCAACGCGAAGAACCTTACCAGGGCTTGACATATACATGACAGCTCAAGAGATTGAGTTTCTCTTCGGAGCATGTATACAGGTGGTG
ASV1216 interval:1	GMP	0	2	2	2.4271	1.21355	0.015984	0.0331376	ASV1216	Bacteria	Firmicutes	Clostridia	Clostridiales	Lachnospiraceae	Lachnoclostridium	NA	GGACCCGCACAAGCGGTGGAGCATGTGGTTTAATTCGAAGCAACGCGAAGAACCTTACCTGATCTTGACATCCCCCTGACGGTTCCGTAATGGGGACTTTCCTTCGGGACAGGGGAGACAGGTGGTG
ASV1236 interval:1	GMP	0	2	2	2.21046	1.10523	0.033966	0.0441835	ASV1236	Bacteria	Firmicutes	Clostridia	Clostridiales	Clostridiales_vadinBB60_group	NA	NA	GGACCCGCACAAGCGGTGGAGCATGTGGTTTAATTCGACGCAACGCGAAAAAACCTTACCAAGACTTGACATCGCATGACCGGTACAGAGATGTACTTTTCCCTTCGGGGACATGTAGACAGGTGGTG
ASV1243 interval:1	Bipro	0	2	2	-2.49435	-1.24718	0.011988	0.029509	ASV1243	Bacteria	Firmicutes	Clostridia	Clostridiales	Ruminococcaceae	Ruminococcaceae_UCG-014	NA	GGGCCCGCACAAGCAGTGGAGTATGTGGTTTAATTCGAAGCAACGCGAAGAACCTTACCAGGGCTTGACATATACAGGAATATACTAGAGATAGTATAGCTCTTCGGAGTCTGTATACAGGTGTG
ASV1266 interval:1	GMP	0	2	2	2.15138	1.07569	0.034965	0.0444	ASV1266	Bacteria	NA	NA	NA	NA	NA	NA	GGACCCGCACAAGCGGTGGAGCATGTGGTTTAATTCGAAGCAACGCGAAGAACCTTACCAAAACTTGACATCCCTGTGACAGTACATGTAAAGTGTATTTCCTTCGGGACAGAGGAGACAGGTGGTG
ASV1320 interval:1	GMP	0	2	2	1.55249	0.776247	0.010989	0.0283587	ASV1320	Bacteria	Firmicutes	Clostridia	Clostridiales	Lachnospiraceae	NA	NA	GGACCCGCACAAGCGGTGGAGCATGTGGTTTAATTCGAAGCAACGCGAAGAACCTTACCAAGTCTTGACATCCCATTGAATATCAGGTAAAGCTGGTAGACCTTCGGGACAATGGAGACAGGTGGTG
ASV1403 interval:1	GMP	0	2	2	2.00435	1.00217	0.034965	0.0444	ASV1403	Bacteria	Bacteroidetes	Bacteroidia	Bacteroidales	Muribaculaceae	NA	NA	GGGCCCGCACAAGCGGAGGAACATGTGGTTTAATTCGATGATACGCGAGGACTCTACCCGGGCTCAAACGACACAGGAACGTACCTGAAAGGGTTCGGCTCTACGGAGCCTGTGTCGAGGTGCTG
ASV1533 interval:1	GMP	0	2	2	3.02347	1.51174	0.000999001	0.0114172	ASV1533	Bacteria	Firmicutes	Clostridia	Clostridiales	Lachnospiraceae	NA	NA	GGACCCGCACAAGCGGTGGAGCATGTGGTTTAATTCGAAGCAACGCGAAGAACCTTACCATGTCTACATCCCATTGACGTATGGGTAATGCCATATTCCCTTCGGGGCAATGGAGACAGGTGGTG
ASV1666 interval:1	GMP	0	2	2	2.65249	1.32624	0.00599401	0.0217964	ASV1666	Bacteria	Firmicutes	Clostridia	Clostridiales	Lachnospiraceae	Lachnospiraceae_NK4A136_group	NA	GGACCCGCACAAGCGGTGGAGCATGTGGTTTAATCCGAAGCAACGCGAAGAACCTTACCAAGTCTTGACATCCCATTGACGTATGGGTAATGCCATATTCCCTTCGGGGAATCGGAGACAGGTGGTG
ASV1677 interval:1	GMP	0	2	2	2.36592	1.18296	0.012987	0.0305577	ASV1677	Bacteria	Firmicutes	Clostridia	Clostridiales	Lachnospiraceae	NA	NA	GGACCCGCACAAGCGGTGGAGCATGTGGTTTAATTCGAAGCAACGCGAAGAACCTTACCCGGCCTTGACATCCCAATGAATGCGGAGCAATGTCCGCAGCCCTCCGGGGCATTGGAGACAGGTGGTG
ASV1790 interval:1	GMP	0	2	2	1.30198	0.650989	0.016983	0.0331376	ASV1790	Bacteria	Firmicutes	Clostridia	Clostridiales	Christensenellaceae	Catabacter	NA	GGGCCCGCACAAGCAGCGGAGCATGTGGTTTAATTCGAAGCAACGCGAAGAACCTTACCAAGGCTTGACATCCTCTGACGAACGTAGAGATACGTTTTCCCTTCGGGGCAGAGAGACAGGTGGTG
ASV1997 interval:1	GMP	0	2	2	2.38233	1.19116	0.012987	0.0305577	ASV1997	Bacteria	Firmicutes	Clostridia	Clostridiales	NA	NA	NA	GGCCCCGCACAAGCGGTGGAGCATGTGGTTAATTCAATGCACAGCGAAGAACCTTACCAAGTCTTGACATCCCATTGACGTATGGGTAATGCCATATTCCCTTCGGGGCAATGGAGACAGGTGGTG
ASV2136 interval:1	GMP	0	2	2	1.94734	0.973669	0.022977	0.0386981	ASV2136	Bacteria	Firmicutes	Clostridia	Clostridiales	Lachnospiraceae	NA	NA	GGACCCGCACAAGCGGTGGAGCATGTGGTTTAATTCGAAGCAACGCGAAGAACCTTACCAAGCCTTGACATCCTGATGACAGAGCATGTAATGTGTTTTTCTTTCGGGACATCAGAGACAGGTGTG
ASV2314 interval:1	GMP	0	2	2	1.71634	0.85817	0.001998	0.0145309	ASV2314	Bacteria	Firmicutes	Clostridia	Clostridiales	Lachnospiraceae	NA	NA	GGACCCGCACAAGCGGTGGAGCATGTGGTTTAATTTGAAGCAACGCGGAGAACCTTACCAAGTCTTGACATCCTCCTGACGGGCCCTTAGCCGGGCCGTCCTTTCGGGGCAGGGGAGACAGGTGGTG
